# Supplementary material for: Differential and Synergistic Effects of Low Birth Weight and Western Diet on Skeletal Muscle Vasculature, Mitochondrial Lipid Metabolism and Insulin Signaling in Male Guinea Pigs
Source: Nutrients. 2021 Nov 29;13(12):4315. doi: 10.3390/nu13124315 (PMC8704817; doi:10.3390/nu13124315)
Supplement: Supplementary file 1 [file nutrients-13-04315-s001.zip]

Archive with 1 entries (1 files):
- nutrients-1440930-supplementary.pdf
